# Supplementary material for: A bibliometric analysis of research on the anti-obesity effects of curcumin from 2006 to 2025: knowledge structure, research hotspots, and evolution of frontiers
Source: Front Nutr. 2026 May 28;13:1825692. doi: 10.3389/fnut.2026.1825692 (PMC13253952; doi:10.3389/fnut.2026.1825692)
Supplement: Supplementary file 1 [file Data_sheet_1.csv]

Literature overlap and deduplication statistics between WoSCC and Scopus databases
WoS	Scopus	Overlap	WoS_only	Scopus_only	Unique_after_dedup
709	234	141	567	93	801
