# Supplementary material for: A bibliometric analysis of research on the anti-obesity effects of curcumin from 2006 to 2025: knowledge structure, research hotspots, and evolution of frontiers
Source: Front Nutr. 2026 May 28;13:1825692. doi: 10.3389/fnut.2026.1825692 (PMC13253952; doi:10.3389/fnut.2026.1825692)
Supplement: Supplementary file 4 [file Table_1.xlsx]

## Sheet: Sheet1
Basic bibliometric characteristics of curcumin-obesity-related publications in WoSCC
Description	Results
MAIN INFORMATION ABOUT DATA
Timespan	2006:2025
Sources (Journals, Books, etc)	315
Documents	709
Annual Growth Rate %	19.53
Document Average Age	5.56
Average citations per doc	49.7
References	43896
DOCUMENT CONTENTS
Keywords Plus (ID)	2050
Author's Keywords (DE)	1734
AUTHORS
Authors	4462
Authors of single-authored docs	17
AUTHORS COLLABORATION
Single-authored docs	18
Co-Authors per Doc	7.87
International co-authorships %	27.79
DOCUMENT TYPES
article	453
article; book chapter	4
article; early access	3
article; proceedings paper	4
review	240
review; book chapter	2
review; early access	3
