# Supplementary material for: A bibliometric analysis of research on the anti-obesity effects of curcumin from 2006 to 2025: knowledge structure, research hotspots, and evolution of frontiers
Source: Front Nutr. 2026 May 28;13:1825692. doi: 10.3389/fnut.2026.1825692 (PMC13253952; doi:10.3389/fnut.2026.1825692)
Supplement: Supplementary file 5 [file Table_2.xlsx]

## Sheet: Sheet1
High-frequency keywords and their occurrences in Scopus
Words	Occurrences
curcumin	89
obesity	69
turmeric	36
inflammation	32
curcuma longa	28
metabolic syndrome	13
diabetes	12
oxidative stress	12
nutraceuticals	10
insulin resistance	9
